# Supplementary material for: Excellent Electrocatalytic Hydrogen Evolution Reaction Performances of Partially Graphitized Activated-Carbon Nanobundles Derived from Biomass Human Hair Wastes
Source: Nanomaterials (Basel). 2022 Feb 3;12(3):531. doi: 10.3390/nano12030531 (PMC8838363; doi:10.3390/nano12030531)
Supplement: Supplementary file 1 [file nanomaterials-12-00531-s001.zip]

Archive with 1 entries (1 files):
- nanomaterials-1567952-supplementary.pdf
